# Supplementary material for: Antimalarials may reduce cancer risk in patients with systemic lupus erythematosus: a systematic review and meta-analysis of prospective studies
Source: Ann Med. 2021 Sep 23;53(1):1688–96. doi: 10.1080/07853890.2021.1981547 (PMC8462850; doi:10.1080/07853890.2021.1981547)
Supplement: Supplemental Material [file IANN_A_1981547_SM4237.zip › Supplemental files/Supplemental table 1.xlsx]

## Sheet: Sheet1
Study	Haematological cancer					Reproductive cancer						Urinary cancer				Digestive cancer						Respiratory cancer				Skin cancer			Other cancer
	Leukemia n	Hodgkin’s lymphoma n	Non-Hodgkin’s lymphom n	myeloma n		Breast cancer n	Ovary cancer n	Uterus cancer n	Cervix cancer n	Vagina or vulva cancer n		Prostate cancer n	Renal cancer n	Bladder cancer n		Esophagus cancer n	Gastric cancer n	Hepatobiliary cancer n	Pancreatic cancer n	Colon and rectum cancer n		Lung and mediastinum cancer n	Oropharynx cancer n	Larynx cancer n		Cutaneous melanoma n	Non-melanoma skin cancer n		Brain cancer n	Thyroid cancer n	head and neck cancer n	Other cancer n
Guo JY 2020	2	NE	2	NE		2	NE	1	10	2		NE	2	NE		NE	3	2	1	4		7	NE	NE		NE	NE		NE	14	NE	NE
Cai SZ 2020	43
Hsu CY 2017	15	37		NE		75	5	6	21	2		7	16	13		1	13	46	8	49		47	NE	NE		5			9	29	28	14
Dey D 2013	1	2	1	NE		5	NE	NE	2	1		3	NE	NE		NE	NE	3	1	5		5	NE	NE		2			NE	NE	1	1
Bernatsky S 2020	2	NE	3	1		15	NE	1	3	NE		6	3	NE		NE	2	NE	NE	1		7	NE	NE		5	10		NE	2	2	2
Wadstrom H 2017	NE	NE	NE	NE		NE	NE	NE	5	NE		NE	NE	NE		NE	NE	NE	NE	NE		NE	NE	NE		NE	NE		NE	NE	NE	NE
Bernatsky S 2014	NE	75		NE		NE	NE	NE	NE	NE		NE	NE	NE		NE	NE	NE	NE	NE		NE	NE	NE		NE	NE		NE	NE	NE	NE
Bernatsky S 2008	246
Ruiz-Irastorza, G 2007	NE	1	NE	NE		1	NE	1	1	NE		NE	1	NE		NE	NE	1	NE	NE		NE	NE	NE		NE	NE		NE	NE	NE	7
NE： not estimable
